# Supplementary material for: Sustained Elevated Blood Pressure Accelerates Atherosclerosis Development in a Preclinical Model of Disease
Source: Int J Mol Sci. 2021 Aug 6;22(16):8448. doi: 10.3390/ijms22168448 (PMC8395088; doi:10.3390/ijms22168448)
Supplement: Supplementary file 1 [file ijms-22-08448-s001.zip]

Archive with 1 entries (1 files):
- ijms-1288133-supplementary.pdf
